# Supplementary material for: Isoliquiritigenin Derivative Regulates miR-374a/BAX Axis to Suppress Triple-Negative Breast Cancer Tumorigenesis and Development
Source: Front Pharmacol. 2020 Mar 31;11:378. doi: 10.3389/fphar.2020.00378 (PMC7137655; doi:10.3389/fphar.2020.00378)
Supplement: Supplementary file 2 [file DataSheet_1.zip]

Archive with 20 entries (13 files):
- Figure 5E/bcl-2.tif
- Figure 5E/bax.tif
- Figure 5E/
- Figure 5E/actin.tif
- Figure 7E/BT549/actin.tif
- Figure 7E/BT549/Bax.tif
- Figure 7E/BT549/
- Figure 7E/MDA-MB-231/actin.tif
- Figure 7E/MDA-MB-231/Bax.tif
- Figure 7E/MDA-MB-231/
- Figure 4C/BT549/
- Figure 4C/BT549/actin.tif
- Figure 4C/BT549/bax.tif
- Figure 4C/BT549/bcl-2.tif
- Figure 4C/MDA-MB-231/
- Figure 4C/MDA-MB-231/actin.tif
- Figure 4C/MDA-MB-231/bax.tif
- Figure 4C/MDA-MB-231/bcl-2.tif
- Figure 4C/
- Figure 7E/
